# Supplementary material for: The interaction of relative age with maturation and body size in female handball talent selection
Source: PLoS One. 2024 Oct 21;19(10):e0298560. doi: 10.1371/journal.pone.0298560 (PMC11493251; doi:10.1371/journal.pone.0298560)
Supplement: S1 File — (XLSX) [file pone.0298560.s001.xlsx]

## Sheet: Female_Talent_Selection_Databas
id	outlier	Q1_Q8	chron_age	Body_mass	Body_height_m	Body_height	Bone_age	BA_CA	SMM	PSMM	BF	PBF	Stage_1_NEW	Stage_2_NEW	Stage_3_NEW
1		1	13.6044	63.57	1.755	175.5	15.4167	1.81229	28.89	45.446	11.2	17.57	1	1	1
2		5	12.7748	48.94	1.66	166	12.1667	-0.608145	22.41	45.7908	7.6	15.56	1	0
3		2	13.514	45.29	1.614	161.4	14.3333	0.819302	20.85	46.0367	6.8	14.95	1	0
4		3	13.1061	47.83	1.597	159.7	13.3333	0.227242	22.6	47.2507	6	12.57	1	0
5		2	13.514	48.36	1.572	157.2	14.1667	0.652635	22.3	46.1125	7.9	16.19	1	0
6		3	13.191	57.87	1.625	162.5	13	-0.190965	22.69	39.2086	15.8	27.18	1	0
7		4	12.9473	45.67	1.64	164	13.5	0.552704	21.62	47.3396	5.2	11.29	1	0
8		2	13.4702	67.05	1.605	160.5	12.5	-0.970226	24.48	36.5101	22.4	33.31	1	0
9		1	13.6756	52.32	1.653	165.3	15.1667	1.4911	23.9	45.6804	8.4	16.15	1	0
10		7	12.1807	65.05	1.571	157.1	12.25	0.0693018	23.39	35.957	22.4	34.3	1	0
11		8	11.9836	36.06	1.58	158	12.25	0.266427	17.97	49.8336	2.4	6.49	1	0
12		7	12.3066	64.48	1.688	168.8	13.1667	0.860027	27.25	42.2612	14.7	22.82	1	0
13		7	12.1944	42.1	1.524	152.4	11.5833	-0.611054	19.07	45.2969	6.5	15.39	1	0
14		7	12.1944	42.82	1.526	152.6	11.75	-0.444387	19.66	45.9131	6.2	14.61	1	0
15		4	13.0459	47.73	1.558	155.8	12.1667	-0.879192	20.64	43.2432	9.9	20.8	1	1	0
16		4	12.8515	58.98	1.67	167	12.0833	-0.768138	25.23	42.7772	12.5	21.23	1	0
17		6	12.449	47.13	1.548	154.8	12.6667	0.217659	21.48	45.5761	7.8	16.69	1	0
18		5	12.5996	47.99	1.559	155.9	13	0.400411	21.28	44.3426	9.1	18.93	1	1	1
19		3	13.1608	56.4	1.599	159.9	13.3333	0.172485	24.98	44.2908	10.5	18.71	1	0
20		5	12.8186	49.99	1.553	155.3	12.6667	-0.151951	20.8	41.6083	11.5	22.94	1	0
21		2	13.3525	47.3	1.589	158.9	13.0833	-0.269165	21.61	45.6871	7.1	15.11	1	0
22		1	13.6756	55.9	1.628	162.8	13.0833	-0.592231	24.35	43.5599	11.4	20.31	1	0
23		7	12.1971	68.92	1.649	164.9	12.6667	0.469541	26.22	38.0441	20.8	30.27	1	0
24		8	11.989	59.84	1.657	165.7	13.5	1.51095	26.89	44.9365	11	18.39	1	0
25		8	11.989	61.23	1.653	165.3	13.1667	1.17762	28.26	46.1538	10.2	16.73	1	0
26		2	13.4949	47.9	1.612	161.2	13.25	-0.244867	22.5	46.9729	6.5	13.51	1	0
27		4	12.9637	43.56	1.652	165.2	13.0833	0.11961	21.58	49.5409	3.7	8.48	1	0
28		6	12.3532	37.99	1.542	154.2	11.9167	-0.436516	18	47.3809	4.4	11.55	1	0
29		2	13.4073	54.44	1.639	163.9	13.1667	-0.240589	25.16	46.216	8.9	16.49	1	0
30		5	12.6489	49.73	1.571	157.1	12	-0.648871	22.79	45.8275	7.8	15.8	1	0
31		3	13.2293	51.1	1.618	161.8	13.4167	0.187372	24.67	48.2779	6.6	12.88	1	1	0
32		3	13.2731	47.38	1.6	160	13.25	-0.0231006	22.7	47.9105	5.9	12.37	1	1	1
33		6	12.5914	51.77	1.623	162.3	12.5	-0.0913758	22.87	44.1762	9.8	18.81	1	0
34		8	11.8576	66.05	1.645	164.5	13.6667	1.80903	27.03	40.9235	17.1	26	1	0
35		2	13.5387	65.44	1.62	162	15.0833	1.54466	23.55	35.9872	22.2	34.03	1	0
36		2	13.3717	45.98	1.602	160.2	12.4167	-0.954997	22.75	49.478	4.7	10.12	1	0
37		4	12.9637	57.29	1.717	171.7	12.8333	-0.13039	25.83	45.0864	10	17.42	1	0
38		5	12.6899	71.13	1.6	160	14	1.31006	26.25	36.9043	23.4	32.99	1	0
39		4	12.9747	54.56	1.689	168.9	13.1667	0.191992	25.06	45.9311	9.1	16.51	1	0
40		3	13.3196	69.83	1.653	165.3	12.5	-0.819644	25.7	36.8037	23.3	33.44	1	0
41		6	12.4983	49.88	1.62	162	13.25	0.751711	23.96	48.0353	6.4	12.73	1	1	1
42		3	13.1691	54.14	1.54	154	13.25	0.0809377	23.14	42.741	11.9	22.02	1	0
43		2	13.4538	56.23	1.648	164.8	13.25	-0.203799	25.86	45.9897	9.4	16.86	1	0
44		3	13.3005	53.54	1.574	157.4	11.8333	-1.46715	23.56	44.0045	10.4	19.48	1	0
45		1	13.6126	65.26	1.645	164.5	12.3333	-1.27926	25.5	39.0745	18.7	28.66	1	0
46		1	13.8426	65.93	1.699	169.9	14.4167	0.574093	27.12	41.1345	16.9	25.66	1	0
47		4	12.8542	42.76	1.54	154	12.5	-0.354209	19.55	45.7203	6.7	15.58	1	0
48		8	12.0794	40.77	1.541	154.1	12	-0.0793977	18.92	46.4067	5.2	12.73	1	0
49		7	12.1807	43.72	1.524	152.4	12.75	0.569302	20.18	46.1574	6.2	14.3	1	1	0
50		8	12.0657	52.12	1.548	154.8	12.25	0.184292	22.92	43.9754	10.1	19.51	1	0
51		8	11.885	70.26	1.599	159.9	12.5833	0.698323	25.4	36.1514	24.4	34.61	1	1	0
52		7	12.3176	63.6	1.601	160.1	13.3333	1.01574	24.7	38.8365	18.8	29.53	1	1	0
53		6	12.5448	59.62	1.674	167.4	13.5	0.955168	26.52	44.4817	11.5	19.39	1	1	1
54		1	13.7331	58.07	1.626	162.6	13.3333	-0.399726	26.82	46.1856	9.6	16.5	1	0
55		5	12.8296	63.53	1.676	167.6	14.6667	1.8371	27.72	43.6329	13.4	21.17	1	0
56		1	13.6838	57.87	1.619	161.9	13.0833	-0.600445	22.05	38.1026	16.8	29.02	1	0
57		1	13.7303	52.37	1.55	155	14.3333	0.603012	20.74	39.6028	13.9	26.56	1	0
58		3	13.3005	45.03	1.612	161.2	12.8333	-0.467146	21.07	46.791	6	13.42	1	0
59		3	13.2047	56.22	1.65	165	11.0833	-2.12132	25.35	45.0907	10	17.91	1	0
60		7	12.1971	40.13	1.489	148.9	12.0833	-0.113792	16.83	41.9387	7.9	19.8	1	0
61		2	13.4401	55.02	1.631	163.1	13.5833	0.143224	27.56	50.0909	5.4	9.84	1	1	0
62		1	13.796	57.16	1.64	164	15.1667	1.37064	26.89	47.0434	8.7	15.19	1	1	0
63		6	12.5749	51.35	1.583	158.3	12.25	-0.324949	24.05	46.8354	7.8	15.17	1	1	0
64		4	13.0595	74.72	1.636	163.6	12.5	-0.559548	24.82	33.2173	28.8	38.52	1	0
65		5	12.8186	58.9	1.588	158.8	12.5833	-0.235284					1	0
66		1	13.796	49.24	1.672	167.2	13.9167	0.120637	24.18	49.1064	5.6	11.42	1	1	1
67		8	12.063	52.16	1.613	161.3	12.6667	0.603696	22.61	43.3474	10.4	19.77	1	1	0
68		5	12.6078	48.96	1.64	164	13.1667	0.558864	23.15	47.2835	6.3	12.82	1	0
69		5	12.7556	49.82	1.505	150.5	12.5833	-0.172313	19.45	39.0405	13.8	27.82	1	0
70		5	12.7721	71.39	1.617	161.7	11.6667	-1.10541	24.14	33.8143	27.5	38.49	1	0
71		3	13.1472	55.78	1.655	165.5	13.6667	0.519507	24.52	43.9584	10.9	19.52	1	0
72		4	13.0732	45.45	1.57	157	13.0833	0.0100958	17.85	39.2739	11.4	25.28	1	0
73		5	12.7529	57.12	1.683	168.3	14.1667	1.41376	27.41	47.9867	7	12.35	1	0
74		3	13.1472	50.76	1.624	162.4	12.5	-0.647159	23.89	47.0646	7.4	14.55	1	1	1
75		1	13.744	42.77	1.681	168.1	14.6667	0.922656	21.68	50.6897	3	6.92	1	1	0
76		5	12.7775	43.74	1.605	160.5	12.6667	-0.110883	20.28	46.3649	6	13.76	1	0
77		1	13.8152	46.58	1.515	151.5	13.25	-0.565195	19.25	41.3267	10.6	22.76	1	1	1
78		6	12.3669	63.08	1.682	168.2	14.1667	1.79979	26.56	42.1053	14.9	23.54	1	1	0
79		2	13.3963	49.43	1.625	162.5	13.3333	-0.0629706	22.61	45.7415	8.4	17.04	1	1	0
80		3	13.3032	55.04	1.649	164.9	13.0833	-0.219884	24.09	43.7682	10.9	19.92	1	1	0
81		5	12.846	51.41	1.551	155.1	13.0833	0.237337	21.4	41.6261	12	23.43	1	0
82		7	12.2519	58.82	1.599	159.9	13.6667	1.41478	25.62	43.5566	12.5	21.21	1	0
83		7	12.3149	44.11	1.549	154.9	11.5833	-0.73152	18.83	42.6887	8.8	20.01	1	0
84		3	13.1828	58.81	1.635	163.5	12.8333	-0.349418	23.26	39.5511	16.2	27.49	1	0
85		4	13.0979	53.26	1.587	158.7	12.3333	-0.764545	23	43.1844	11.4	21.31	1	0
86		7	12.1752	64.06	1.665	166.5	14.0833	1.90811	27.6	43.0846	14.2	22.04	1	0
87		3	13.2019	57.06	1.644	164.4	14	0.798084	23.78	41.6754	13.6	23.82	1	0
88		3	13.3032	60.66	1.622	162.2	11.3333	-1.96988	22.66	37.3558	19	31.3	1	0
89		2	13.5633	43.91	1.617	161.7	13.1667	-0.396646	19.99	45.5249	6.6	14.96	1	1	1
90		1	13.8316	54.79	1.64	164	15	1.16838	24.94	45.5193	9.9	17.96	1	1	1
91		8	11.9288	43.61	1.556	155.6	12.5833	0.654517	21.35	48.9567	4.3	9.91	1	0
92		6	12.5695	56.44	1.609	160.9	13.5	0.930527	23.73	42.0446	13.4	23.81	1	0
93		7	12.3723	47.79	1.552	155.2	12.75	0.377652	21.17	44.298	9	18.71	1	0
94		7	12.219	47.32	1.64	164	12.0833	-0.135695	23	48.6052	4.9	10.32	1	0
95		7	12.1862	45.92	1.56	156	12.5	0.313826	20.77	45.2308	7.5	16.34	1	1	0
96		2	13.6016	53.9	1.632	163.2	14.1667	0.565024	25.99	48.2189	7	12.94	1	1	1
97		2	13.5469	51.42	1.611	161.1	13.5833	0.0364476	21.07	40.9763	12.9	25.06	1	0
98		2	13.6153	42.97	1.585	158.5	14.4167	0.801335	20.27	47.1724	5.3	12.34	1	0
99		5	12.6297	52.73	1.569	156.9	12.3333	-0.296372	22.74	43.1254	11.2	21.2	1	0
100		5	12.8049	53.71	1.597	159.7	13.6667	0.861739	24.11	44.8892	9.9	18.5	1	0
101		1	13.8508	71.69	1.775	177.5	12.3333	-1.51745	29.16	40.6751	19	26.51	1	1	1
102		1	13.7687	51.24	1.642	164.2	13.6667	-0.101985	22.76	44.4184	9.2	18.08	1	0
103		4	13.0376	58.5	1.62	162	13.5833	0.545688	26.26	44.8889	11.6	19.84	1	0
104		6	12.553	65	1.673	167.3	13.6667	1.11362	28.34	43.6	13.7	21.14	1	0
105		6	12.4545	56.98	1.668	166.8	13.5	1.04552	24.72	43.3836	11.8	20.6	1	0
106		3	13.2348	62.97	1.73	173	13.75	0.515229	28.08	44.5927	11.4	18.08	1	1	0
107		7	12.3641	54.2	1.575	157.5	13.4167	1.05253	23.62	43.5793	11.6	21.39	1	0
108		1	13.87	64.33	1.729	172.9	14.8333	0.963381	28.53	44.3494	12.8	19.97	1	1	1
109		4	12.95	43.02	1.532	153.2	12.5833	-0.366701	20.41	47.443	5.6	13.02	1	0
110		6	12.6051	61.5	1.641	164.1	13.5	0.894935	26.6	43.252	13.5	21.9	1	1	0
111		3	13.2813	51	1.59	159	13	-0.281314	22.96	45.0196	9	17.6	1	0
112		3	13.3279	54.63	1.561	156.1	12.8333	-0.494524	23.32	42.6872	11.9	21.83	1	1	0
113		1	13.7632	70.87	1.696	169.6	15.25	1.48682	27.38	38.6341	20.8	29.29	1	1	0
114		1	13.6537	68.24	1.62	162	14.5833	0.929671	27.06	39.6542	18.9	27.79	1	0
115		2	13.5606	43.54	1.539	153.9	13.9167	0.356092	19.18	44.0514	7.7	17.8	1	0
116		4	12.9227	42.68	1.556	155.6	12.8333	-0.0893224	20.28	47.5164	5.2	12.08	1	0
117		3	13.18	57.05	1.627	162.7	12.8333	-0.34668	22.97	40.2629	14.7	25.65	1	1	0
118		6	12.6023	61.74	1.574	157.4	13.4167	0.814339	22.67	36.7185	20	32.42	1	0
119		1	13.6646	64.67	1.735	173.5	14.1667	0.502053	29.03	44.8894	12.4	19.16	1	1	0
120		6	12.4846	48.4	1.613	161.3	12.8333	0.348734	21.55	44.5248	8.4	17.28	1	0
121		6	12.4736	58.91	1.695	169.5	13.6667	1.19302	24.61	41.7756	13.7	23.32	1	0
122		8	12.0931	56.32	1.732	173.2	13.1667	1.07358	27.95	49.6271	5.8	10.35	1	1	0
123		7	12.2382	52.05	1.677	167.7	12.4167	0.178474	25.04	48.1076	6.6	12.81	1	0
124		6	12.553	43.5	1.516	151.6	12.3333	-0.219713	21.03	48.3448	5.3	12.24	1	0
125		8	12.0739	58.41	1.625	162.5	13	0.926078	24.68	42.253	13.2	22.58	1	1	0
126		8	11.989	31	1.515	151.5	11.1667	-0.822382	15.13	48.8065	2.2	7.07	1	0
127		3	13.1608	42.81	1.562	156.2	12.5833	-0.577515	19.87	46.4144	5.9	13.8	1	0
128		3	13.3333	57.74	1.732	173.2	13	-0.333333	25.25	43.7305	11.6	20.17	1	1	1
129		4	13.0678	51.62	1.625	162.5	13.1667	0.0989049	24.24	46.9585	7.8	15.16	1	0
130		3	13.191	49.48	1.585	158.5	12.6667	-0.524298	23.03	46.5441	7.4	14.87	1	0
131		6	12.553	52.28	1.639	163.9	12.5833	0.0302875	25.74	49.2349	6.1	11.55	1	0
132		1	13.8042	51.06	1.564	156.4	13.1667	-0.637577	20.73	40.5993	12.9	25.18	1	0
133		3	13.232	50.16	1.525	152.5	13.3333	0.1013	22.57	44.996	9.2	18.2	1	1	1
134		5	12.8679	42.81	1.5	150	11.9167	-0.951232	19.27	45.0128	7.1	16.54	1	0
135		4	13.0815	56.73	1.565	156.5	13.25	0.168549	23.36	41.1775	14.1	24.88	1	1	0
136		5	12.7803	68.03	1.61	161	13.9167	1.13638	26.97	39.6443	19.5	28.7	1	0
137		3	13.3087	56.93	1.631	163.1	12.3333	-0.975359	26.57	46.6714	8.9	15.74	1	1	1
138		3	13.358	53.08	1.673	167.3	13.5	0.142026	25.47	47.9842	6.9	12.9	1	1	1
139		1	13.8015	54.87	1.691	169.1	13.9167	0.115161	24.13	43.9767	10.9	19.86	1	1	1
140		2	13.5003	63.94	1.683	168.3	14.4167	0.916324	27.86	43.5721	13.7	21.55	1	1	0
141		3	13.3552	57.38	1.765	176.5	13.8333	0.478097	26.5	46.1833	8.8	15.35	1	1	1
142		3	13.3142	72.96	1.74	174	13.0833	-0.230835	28.25	38.7198	22.2	30.33	1	1	1
143		2	13.399	51.57	1.605	160.5	12.9167	-0.482375	23.36	45.2977	8.8	17.1	1	1	1
144		6	12.4408	51.22	1.681	168.1	13.0833	0.642539	22.04	43.0301	10.3	20.24	1	1	1
145		2	13.4538	64.16	1.692	169.2	14.6667	1.21287	28.93	45.0904	12.4	19.23	1	0
146		1	13.6646	58.74	1.644	164.4	13.6667	0.00205339	28.07	47.7869	8.4	14.31	1	0
147		1	13.8015	58.39	1.594	159.4	13.9167	0.115161	25.17	43.1067	12.7	21.77	1	0
148		3	13.3771	66.14	1.683	168.3	14.25	0.872861	28.95	43.7708	13.8	20.98	1	1	0
149		3	13.2238	53.07	1.644	164.4	13.8333	0.609514	24.31	45.8074	9	16.89	1	0
150		1	13.8097	43.24	1.546	154.6	14.3333	0.523614	20.1	46.4847	6.1	14.21	1	1	1
151		1	13.848	64.87	1.623	162.3	15	1.15195	25.64	39.5252	18.7	28.84	1	1	0
152		3	13.2758	57.83	1.669	166.9	13.0833	-0.192505	23.33	40.3424	15.1	26.12	1	0
153		3	13.1828	48.68	1.645	164.5	12.8333	-0.349418	23.09	47.4322	6.5	13.32	1	1	1
154		4	13.1143	55.55	1.657	165.7	12.3333	-0.780972	22.98	41.3681	13.4	24	1	0
155		2	13.4073	55.4	1.546	154.6	12.6667	-0.740589	22.38	40.3971	14.4	25.98	1	0
156		4	13.1088	74.11	1.56	156	12.5833	-0.525496	26.03	35.1235	27.6	37.23	1	1	1
157		4	13.0787	47.32	1.603	160.3	12.25	-0.828713	22.11	46.7244	6.4	13.65	1	1	1
158		1	13.7413	54.39	1.582	158.2	14.6667	0.925394	24.99	45.9459	9.3	17.03	1	0
159		3	13.3087	61.98	1.717	171.7	13.75	0.441307	26.1	42.1104	14.4	23.18	1	0
160		2	13.41	52.82	1.692	169.2	13.75	0.340007	26.89	50.9087	4.7	8.86	1	1	1
161		3	13.3854	69.15	1.722	172.2	14.5833	1.19798	29.64	42.8633	15.8	22.89	1	1	1
162		1	13.6701	73.76	1.64	164	15.3333	1.66324	27.79	37.6762	23.9	32.36	1	1	0
163		2	13.4593	53.63	1.638	163.8	13.3333	-0.125941	23.11	43.0916	11.2	20.95	1	1	1
164		3	13.2348	49.33	1.664	166.4	13.0833	-0.151437	22.21	45.0233	8	16.28	1	1	0
165		1	13.7687	65.8	1.7	170	13.3333	-0.435318	28.52	43.3435	14.4	21.93	1	1	0
166		1	13.7385	68.12	1.61	161	14.5833	0.844798	24.53	36.01	23.5	34.5	1	1	0
167		8	12.063	45.59	1.615	161.5	12.1667	0.103696	21.07	46.2163	6.7	14.57	1	0
168		7	12.1369	60.6	1.643	164.3	13.5833	1.44644	24.27	40.0495	16.3	26.86	1	0
169		7	12.2272	60.4	1.748	174.8	13.4167	1.18943	29.51	48.8576	6.9	11.35	1	1	0
170		6	12.4764	41.65	1.57	157	12.0833	-0.393053	20.1	48.2593	4.5	10.74	1	0
171		5	12.8214	47.96	1.603	160.3	12.4167	-0.404689	22.28	46.4554	7.2	14.87	1	0
172		5	12.731	54.61	1.732	173.2	12.75	0.0189938	24.94	45.6693	9.4	17.23	1	0
173		1	13.7632	42.17	1.523	152.3	15.5	1.73682	18.95	44.9372	7.2	16.98	1	0
174		3	13.3224	49.98	1.572	157.2	12.3333	-0.989049	21.47	42.9572	10.7	21.41	1	1	1
175		4	12.9802	48.59	1.583	158.3	12.5833	-0.396817	22.83	46.985	7.1	14.65	1	0
176		4	13.0787	63.02	1.654	165.4	12.6667	-0.412047	26.12	41.4472	15.9	25.24	1	0
177		4	12.9172	42.24	1.573	157.3	12.5	-0.41718	20.64	48.8636	4.3	10.3	1	1	0
178		4	12.9856	53.69	1.591	159.1	13.1667	0.18104	22.91	42.6709	11.7	21.79	1	0
179		1	13.7906	52.29	1.658	165.8	13.9167	0.126112	25.43	48.6326	6.4	12.13	1	1	1
180		1	13.8754	53.91	1.671	167.1	15.4167	1.54124	24.33	45.1308	9.8	18.24	1	1	1
181		3	13.2977	50.63	1.605	160.5	12.5	-0.797741	24.37	48.1335	6.6	13.1	1	1	0
182		8	12.0055	53.8	1.66	166	13.4167	1.41119					1	0
183		2	13.5825	55.8	1.697	169.7	14.4167	0.834189	25.7	46.0573	9.4	16.9	1	1	1
184		2	13.6318	60.59	1.559	155.9	14	0.368241	24.1	39.7755	16.8	27.79	1	1	0
185		4	13.0021	67.86	1.703	170.3	13.25	0.247947	27.11	39.9499	18.7	27.5	1	0
186		3	13.2266	53.46	1.606	160.6			23.53	44.0142	10.8	20.17	1	1	1
187		1	13.8727	52.44	1.667	166.7	15.8333	1.96064	24.35	46.434	7.9	15.17	1	1	1
188		4	13.0897	47.44	1.645	164.5	12.4167	-0.672998	23.62	49.7892	4.3	9.2	1	0
189		5	12.6817	51.48	1.7	170	13.0833	0.401608	24.57	47.7273	6.8	13.24	1	1	0
190		7	12.293	68.52	1.712	171.2	13.8333	1.54038	32.96	48.1027	10.6	15.44	1	1	0
191		6	12.5667	53.4	1.633	163.3	14.1667	1.59993	24.27	45.4494	9.3	17.35	1	0
192		5	12.8186	45.52	1.637	163.7	12.5833	-0.235284	22.03	48.3963	5	10.96	1	0
193		3	13.2348	42.79	1.607	160.7	11.8333	-1.40144	20.24	47.3008	5.3	12.31	1	1	0
194		2	13.5852	57.43	1.662	166.2	14.0833	0.498118	21.08	36.7056	18.4	32.06	1	0
195		3	13.1581	68.82	1.797	179.7	14.1667	1.00856	31.86	46.2947	11.7	16.99	1	1	1
196		1	13.7385	64.28	1.756	175.6	12.75	-0.988535	27.72	43.1238	13.8	21.42	1	1	0
197		3	13.1554	65.74	1.695	169.5	12.9167	-0.238706	29.02	44.1436	13.9	21.14	1	0
198		3	13.3251	51.99	1.682	168.2	12.6667	-0.658453	24.5	47.1244	7.6	14.56	1	1	0
199		6	12.4572	54.77	1.623	162.3	13.8333	1.37611	25.39	46.3575	8.8	15.94	1	1	0
200		5	12.7584	50.16	1.626	162.6	13.4167	0.658282	21.06	41.9856	10.5	20.77	1	0
201		3	13.2238	49.23	1.605	160.5	12.9167	-0.307153	21.98	44.6476	8.8	17.9	1	0
202		5	12.8679	52.65	1.673	167.3	13.5	0.632101	23.7	45.0142	8.9	16.93	1	1	1
203		3	13.3333	52.82	1.663	166.3	12.3333	-1	24.07	45.5699	8.6	16.33	1	0
204		3	13.2019	51.96	1.636	163.6	12.8333	-0.368583	24.22	46.6128	7.5	14.44	1	0
205		2	13.4867	60.59	1.719	171.9	13.8333	0.34668	26.68	44.0337	12	19.76	1	1	1
206		4	13.0021	66.75	1.72	172	14	0.997947	29.56	44.2846	13.7	20.49	1	1	1
207		1	13.755	55.51	1.619	161.9	13.8333	0.078371	24.86	44.7847	10.4	18.75	1	1	0
208		2	13.5441	59.4	1.685	168.5	14.5	0.955852	25.97	43.7205	12.4	20.87	1	1	1
209		2	13.5003	47.52	1.54	154	12.75	-0.750342	20.66	43.4764	9.3	19.66	1	1	1
210		4	13.0021	41.79	1.565	156.5	12.5	-0.502053	19.51	46.6858	5.6	13.43	1	1	0
211		8	11.9069	61.58	1.58	158	12.5833	0.67642	24.87	40.3865	16.3	26.5	1	0
212		5	12.7118	81.4	1.62	162	14.3333	1.62149	30.94	38.0098	26.3	32.36	1	0
213		7	12.2355	53.46	1.621	162.1	12.8333	0.597878	22.81	42.6674	11.4	21.31	1	0
214		6	12.5886	46.91	1.604	160.4	11.5833	-1.0053	20.33	43.3383	9	19.18	1	0
215		1	13.796	60	1.585	158.5	15	1.20397	23.8	39.6667	16.7	27.9	1	0
216		6	12.5914	48.3	1.639	163.9	12.8333	0.241958	23	47.619	6.1	12.5	1	0
217		6	12.6598	72.9	1.683	168.3	13.3333	0.673511	26.9	36.8999	24	32.9	0
218		2	13.4538	63.66	1.73	173	13.25	-0.203799	26.91	42.2714	14.4	22.55	1	1	1
219		6	12.5065	64.9	1.71	171	13.6667	1.16016	28.9	44.53	12.7	19.6	1	0
220		6	12.4682	54	1.581	158.1	13.5	1.03183	23.1	42.7778	11.6	21.5	1	1	0
221		2	13.4346	64.6	1.701	170.1	14.5833	1.1487	29.2	45.2012	12.3	19	1	1	1
222		2	13.5031	57.8	1.61	161	14.5	0.99692	22.7	39.2734	16.1	27.8	0
223		5	12.7173	49	1.61	161	12.0833	-0.633984	21.3	43.4694	9.6	19.7	0
224		6	12.5859	68.6	1.723	172.3	13.4167	0.830767	25.6	37.3178	21.1	30.8	0
225		5	12.7611	70.8	1.655	165.5	13.75	0.988877	26.9	37.9944	22.1	31.2	0
226		1	13.9083	43.4	1.63	163	13.1667	-0.741615	20.9	48.1567	4.6	10.6	0
227		7	12.334	60	1.572	157.2	12.75	0.415982	26.2	43.6667	12.8	21.3	0
228		8	12.1561	64.8	1.573	157.3	12.5	0.343943	25.2	38.8889	19.1	29.5	0
229		4	13.0623	65.9	1.702	170.2	13.3333	0.271047	29	44.0061	13.9	21	0
230		1	13.6756	49.5	1.674	167.4	15.25	1.57444	23.1	46.6667	7.1	14.3	0
231		3	13.3826	54.4	1.647	164.7	13.25	-0.132615	25.3	46.5074	8.7	16	0
232		6	12.6324	59.5	1.618	161.8	12.1667	-0.465777	24	40.3361	15.2	25.6	0
233		5	12.7584	49.83	1.622	162.2	12.3333	-0.425051	23.23	46.6185	6.8	13.62	0
234		8	11.937	62.7	1.623	162.3	12.5	0.562971	25.6	40.8293	16.1	25.7	0
235		1	13.7851	69.6	1.695	169.5	14.25	0.464921	25.5	36.6379	22.9	32.9	0
236		2	13.629	46.9	1.542	154.2	12	-1.62902	21.8	46.4819	7.3	15.6	0
237		7	12.3833	39.58	1.551	155.1	10.75	-1.6333	18.37	46.4123	5.6	14	1	0
238		2	13.6126	59.9	1.637	163.7	15.25	1.63741	22.4	37.3957	18.5	30.9	1	1	0
239		3	13.3936	56.6	1.685	168.5	14.3333	0.939767	25.5	45.053	9.8	17.3	1	1	1
240		2	13.5633	61.8	1.696	169.6	14.4167	0.853354	29	46.9256	10	16.1	1	1	1
241		1	13.7194	75.1	1.724	172.4	14.75	1.03063	31.1	41.4115	19.3	25.7	1	1	1
242		4	13.1608	49.5	1.638	163.8	12.25	-0.910849	22.4	45.2525	8.4	17	1	1	1
243		2	13.4456	54	1.707	170.7	13.92	0.47	26.3	48.7037	5.9	10.9	1	1	1
244		1	13.8727	64.8	1.611	161.1	15.75	1.87731	27.8	42.9012	15	23.1	1	1	1
245		1	13.7796	50.9	1.556	155.6	14.6667	0.887064	22.4	44.0079	10.1	19.9	1	1	1
246		3	13.3525	52.8	1.666	166.6	13.1667	-0.185832	25.4	48.1061	6.8	12.9	1	1	1
247		1	13.7878	50.5	1.535	153.5	14.5	0.712183	21.7	42.9703	10.8	21.3	1	0
248		4	12.9719	53.3	1.627	162.7	12.25	-0.721937	24.5	45.9662	8.8	16.5	0
249		4	12.9528	46.3	1.533	153.3	13	0.0472279	20.2	43.6285	9	19.4	0
250		2	13.4456	51.6	1.616	161.6	13.5	0.0544148	24.4	47.2868	7	13.5	0
251		3	13.1882	77.9	1.708	170.8	13.1667	-0.0215606	28.3	36.3286	26.6	34.1	0
252		1	13.744	64.6	1.73	173	12.8333	-0.910678	29.4	45.5108	12.2	18.9	0
253		8	12.0219	48.3	1.692	169.2	13.3333	1.31143	22.7	46.9979	6.2	12.7	0
254		8	12.052	42.3	1.565	156.5	12.25	0.197981	19	44.9173	7	16.6	0
255		7	12.3723	75.7	1.693	169.3	13.6667	1.29432	26.9	35.535	26.3	34.7	0
256		5	12.9172	62.5	1.734	173.4	12.9167	-0.000513347	26.7	42.72	14	22.3	0
257		6	12.5886	48.4	1.605	160.5	12.25	-0.338638	20.5	42.3554	10.2	21	0
258		5	12.7666	60.4	1.621	162.1	13	0.233402	26.4	43.7086	13	21.5	0
259		8	11.9945	54.1	1.615	161.5	13.1667	1.17214	23.7	43.8078	11	20.3	0
260		5	12.9144	66.6	1.693	169.3	13.3333	0.418891	26.6	39.9399	18	27.1	0
261		8	11.9425	41.6	1.562	156.2	12.4167	0.474162	20.1	48.3173	4.6	11.1	0
262		7	12.2847	58.3	1.618	161.8	13.75	1.46526	26.9	46.1407	9.8	16.8	0
263		7	12.3368	64.2	1.71	171	12.25	-0.0867556	25.8	40.1869	16.8	26.2	0
264		2	13.6728	69.5	1.693	169.3			30	43.1655	15.7	22.6	1	0
265		3	13.3032	60.4	1.591	159.1			24.4	40.3974	16.1	26.7	1	1	0
266		1	13.9192	50.5	1.64	164			21.9	43.3663	10.5	20.9	1	0
267		1	13.9055	68	1.667	166.7			27.2	40	18.9	27.8	1	0
268		8	12.1123	54.1	1.657	165.7			22.3	41.22	13.2	24.4	1	0
269		5	12.8734	59.4	1.705	170.5			26.6	44.7811	11.3	19	1	1	1
270		1	13.7139	62.9	1.661	166.1			25.4	40.3816	16.5	26.3	1	1	1
271		3	13.3936	49.2	1.537	153.7			21	42.6829	10.5	21.3	1	1	0
272		4	13.1335	77.1	1.695	169.5			28.5	36.965	25.4	33	1	0
273		3	13.306	71	1.711	171.1			28.1	39.5775	19.8	27.9	1	0
274		3	13.3936	55.1	1.623	162.3			24.9	45.1906	9.8	17.7	1	1	1
275		4	13.0322	54.5	1.69	169			25.7	47.156	7.8	14.3	1	0
276		1	13.7112	61.1	1.616	161.6			23.4	38.2979	18.2	29.8	1	0
277		8	11.989	48.1	1.595	159.5			23.5	48.8565	5.3	11	1	0
278		1	13.7358	37.1	1.523	152.3			16.8	45.283	5.6	15	1	0
279		2	13.5688	55.8	1.534	153.4			21	37.6344	17.2	30.7	1	0
280		3	13.243	68.5	1.616	161.6			24.8	36.2044	22.7	33.2	1	0
281		1	13.7577	59.7	1.675	167.5			25.4	42.5461	13.7	22.9	1	0
282		8	12.1369	40.3	1.522	152.2	12	-0.136893	17.3	42.928	7.4	18.4	0
283		8	12.2519	46.9	1.534	153.4	12.8333	0.581451	19.9	42.4307	10	21.4	0
284		8	12.3504	49	1.524	152.4	11.4167	-0.933778	16.7	34.0816	17.2	35.1	0
285		8	12.3559	39.2	1.546	154.6	10.9167	-1.43925	17.8	45.4082	5.7	14.6	0
286		7	12.397	58.7	1.604	160.4	12	-0.396988	22.4	38.1601	17.2	29.3	0
287		7	12.4408	44.7	1.524	152.4	13	0.559206	19.7	44.0716	8	17.9	0
288		7	12.4463	41.6	1.519	151.9	11.0833	-1.36294	16.4	39.4231	10.1	24.2	0
289		7	12.512	46.7	1.639	163.9	11.75	-0.761978	20.4	43.6831	8.3	17.7	0
290		7	12.6242	55.1	1.632	163.2	12.5833	-0.0408966	24.1	43.7387	11.1	20.1	0
291		6	12.783	52.4	1.642	164.2	11.3333	-1.44969	21.7	41.4122	12.2	23.2	0
292		6	12.8405	74.2	1.731	173.1	13.5833	0.742813	30.3	40.8356	19.3	26	0
293		6	12.8597	39.2	1.522	152.2	12.3333	-0.526352	16.6	42.3469	7.6	19.5	0
294		5	12.9254	54.7	1.676	167.6	12.5	-0.425394	24.5	44.7898	9.9	18	0
295		5	13.0157	50.4	1.602	160.2	12.25	-0.765743	20.4	40.4762	12.6	25.1	0
296		5	13.1307	51.3	1.6	160	12.9167	-0.214066	21	40.9357	12.3	23.9	0
297		4	13.2211	51.3	1.634	163.4	11.6667	-1.55441	21.9	42.6901	11	21.4	0
298		3	13.4648	72.6	1.617	161.7	13	-0.46475	25.7	35.3994	25.6	35.3	0
299		3	13.5934	59.6	1.639	163.9	14.8333	1.2399	25.3	42.4497	13.5	22.7	0
300		2	13.7632	48.2	1.645	164.5	15	1.23682	20.6	42.7386	10.1	20.9	0
301		1	14.1054	51.2	1.632	163.2	13.1667	-0.938741	23.3	45.5078	8.4	16.5	0
302		6	12.8761	58.2	1.679	167.9	12.0833	-0.792779	25.4	43.6426	11.6	19.8	0
303		8	12.2875	36.9	1.504	150.4	11.5833	-0.704141	15.6	42.2764	6.9	18.6	0
304		7	12.5558	49	1.614	161.4	12.8333	0.27755	22.7	46.3265	7	14.2	0
305		7	12.7228	48.3	1.617	161.7	12.9167	0.193874	22.3	46.1698	7	14.6	0
306		5	13.0815	63.8	1.59	159	13.6667	0.585216	28.7	44.9843	12	18.8	0
307		8	12.3231	34.8	1.529	152.9	11.25	-1.07307	15.9	45.6897	4.7	13.4	0
308		5	13.2156	60.5	1.672	167.2	12.1667	-1.04894	23.5	38.843	17.2	28.5	0
309		6	12.8296	69.4	1.602	160.2	13.0833	0.253765	23.7	34.1499	25.6	36.8	0
310		6	12.9993	48.6	1.625	162.5	12	-0.999316	22.8	46.9136	7	14.4	0
311		5	13.1472	60.2	1.728	172.8	12.6667	-0.480493	26.5	44.0199	11.5	19.2	0
312		8	12.3587	70.5	1.645	164.5	12.5	0.141342	25.3	35.8865	24.6	34.8	0
313		8	12.449	47.1	1.525	152.5	12.25	-0.199008	20.6	43.7367	8.8	18.7	0
314		5	13.0924	54.9	1.604	160.4	12	-1.0924	23	41.8944	12.8	23.4	0
315		6	12.8816	56.8	1.631	163.1	12.1667	-0.714921	25.9	45.5986	10	17.5	0
316		8	12.3641	44.3	1.517	151.7	11.1667	-1.19747	16.6	37.4718	12.2	27.6	0
317		3	13.5524	47.8	1.602	160.2	13.8333	0.280972	19.8	41.4226	11.2	23.4	0
318		3	13.6674	68.6	1.595	159.5	14	0.332649	24.9	36.2974	23	33.6	0
319		1	14.2012	48	1.552	155.2	13.6667	-0.534565	21.4	44.5833	8.8	18.3	0
320		8	12.4134	53.4	1.653	165.3	12.5833	0.169918	23	43.0712	11.6	21.7	0
321		6	12.9856	64.3	1.671	167.1	14.0833	1.09771	27.9	43.3904	13.8	21.4	0
322		7	12.7009	54.8	1.644	164.4	12.8333	0.132444	25.4	46.3504	8.7	15.9	0
323		7	12.6954	42.2	1.499	149.9	10.9167	-1.77875	18.2	43.128	8.1	19.1	0
324		6	13.0212	49.4	1.615	161.5	12.25	-0.771218	22.6	45.749	7.8	15.7	0
325		8	12.3121	52.8	1.557	155.7	11.6667	-0.645448	22.3	42.2348	11.9	22.6	0
326		8	12.2847	37.8	1.52	152	11.6667	-0.61807	17.4	46.0317	4.7	12.5	0
327		5	13.1034	50.5	1.616	161.6	12.4167	-0.686687	21.6	42.7723	10.3	20.4	0
328		5	13.1034	68.5	1.648	164.8	12.4167	-0.686687	24.9	36.3504	22.7	33.1	0
329		5	13.243	55.5	1.588	158.8	12	-1.24298	22.9	41.2613	13.4	24.1	0
330		5	13.243	58.9	1.63	163	11.1667	-2.07632	24.9	42.275	13.6	23	0
331		7	12.7036	40.8	1.58	158	12	-0.703628	20	49.0196	3.8	9.2	0
332		8	12.4545	68.5	1.66	166	12.75	0.295517	26	37.9562	20.9	30.5	0
333		2	14.0014	54.4	1.594	159.4	13.9167	-0.0847023	22.8	41.9118	12.7	23.4	0
334		1	14.256	54.6	1.589	158.9	12.5	-1.75599	23.9	43.7729	11.2	20.5	0
335		7	12.6023	61	1.708	170.8	13.3333	0.731006	25.2	41.3115	14.7	24	0
336		4	13.5222	59.5	1.685	168.5	13.3333	-0.188912	25.9	43.5294	12.4	20.8	0
337		3	13.6865	62.9	1.654	165.4	15.0833	1.39682	24.6	39.1097	18.1	28.8	0
338		3	13.64	67.4	1.624	162.4	14.4167	0.776694	29.6	43.9169	14.7	21.9	0
339		3	13.64	61.6	1.598	159.8	13	-0.639973	25.2	40.9091	16	26	0
340		2	13.7823	48.6	1.605	160.5	12.25	-1.53234	19.7	40.535	11.4	23.5	0
341		1	14.2779	64	1.552	155.2	13	-1.27789	23.3	36.4062	21.7	33.9	0
342		1	14.0616	41.5	1.591	159.1	13.3333	-0.728268	19.6	47.2289	5	12	0
343		3	13.5661	43.5	1.586	158.6	14.0833	0.517283	21.5	49.4253	4.1	9.5	0
344		2	14.0014	52.6	1.658	165.8	14.5833	0.581964	24.1	45.8175	8.5	16.1	0
345		1	14.2149	59.6	1.634	163.4	13.3333	-0.881588	25	41.9463	14.6	24.5	0
346		4	13.5003	69.1	1.6	160	12.75	-0.750342	27.7	40.0868	19.7	28.5	0
347		2	13.9713	73.1	1.678	167.8	14.1667	0.195414	26.9	36.7989	24.1	32.9	0
348		2	13.8946	55.4	1.557	155.7	15.1667	1.27207	24.1	43.5018	11.7	21.2	0
349		4	13.3498	71.8	1.635	163.5	11.3333	-2.01643	25.7	35.7939	25.5	35.5	0
350		6	12.9254	42.4	1.529	152.9	12.25	-0.675394	19.5	45.9906	6.4	15.1	0
351		2	14.0151	45.8	1.675	167.5	14.0833	0.0682752	20	43.6681	8.4	18.3	0
352		2	14.0589	46.2	1.577	157.7	13.9167	-0.142197	20	43.29	9	19.6	0
353		4	13.5524	64	1.715	171.5	13.8333	0.280972	27.1	42.3438	14.2	22.2	0
354		2	13.8563	57.9	1.595	159.5	14.0833	0.22707	23.5	40.5872	15.3	26.4	0
355		2	13.8316	45.5	1.628	162.8	11.3333	-2.49829	19.3	42.4176	9.1	19.9	0
356		6	13.0349	46.7	1.551	155.1	12.5833	-0.451574	20.3	43.469	9.4	20.1	0
357		3	13.7139	63.8	1.593	159.3	15.6667	1.95277	24.5	38.4013	19.3	30.3	0
358		1	14.1985	71.8	1.695	169.5	13.0833	-1.11516	28.5	39.6936	19.8	27.6	0
359		2	13.9603	66.5	1.671	167.1	13	-0.960301	25.9	38.9474	19	28.6	0
360		2	13.8919	61.8	1.625	162.5	14.25	0.358145	22.3	36.0841	20.4	33	0
361		6	12.9665	53.6	1.69	169	11.9167	-1.04979	23.6	44.0299	10.3	19.1	0
362		6	12.9665	65.3	1.717	171.7	12.0833	-0.883128	25.6	39.2037	18.2	27.9	0
363		8	12.4025	62.3	1.64	164	13.6667	1.2642	25.2	40.4494	15.9	25.5	0
364		5	13.3114	51.7	1.643	164.3	12.0833	-1.2281	23.3	45.0677	9.5	18.3	0
365		5	13.2786	45.8	1.579	157.9	11.3333	-1.94524	20.1	43.8865	8.7	18.9	0
366		5	13.1061	57.6	1.666	166.6	13	-0.106092	26.9	46.7014	8.9	15.5	0
367		8	12.4298	49.2	1.539	153.9	12.25	-0.179843	20.9	42.4797	10.6	21.6	0
368		5	13.2101	59.3	1.6	160	12.5	-0.71013	23.8	40.1349	15.8	26.7	0
369		6	12.8405	48.7	1.631	163.1	12.75	-0.0905202	23.2	47.6386	6.4	13.2	0
370		6	12.9829	52.5	1.611	161.1	12.9167	-0.0662218	22.8	43.4286	10.3	19.6	0
371		7	12.7775	45.4	1.647	164.7	12.1667	-0.610883	20.7	45.5947	6.7	14.8	0
372		6	12.9747	61.3	1.626	162.6	11.6667	-1.30801	22.8	37.1941	19.2	31.3	0
373		1	14.0972	40.8	1.505	150.5	12.4167	-1.68053	17.2	42.1569	8.4	20.7	0
374		8	12.3723	47.6	1.588	158.8	12.6667	0.294319	20.9	43.9076	8.7	18.4	0
375		5	13.2758	50.7	1.687	168.7	13.1667	-0.109172	23.3	45.9566	7.7	15.2	0
376		4	13.5524	74.5	1.625	162.5	12.25	-1.30236	25.6	34.3624	27.7	37.2	0
377		8	12.3723	39.9	1.576	157.6	11.25	-1.12235	18.5	46.3659	5.1	12.7	0
378		6	12.8953	53.7	1.627	162.7	11.6667	-1.22861	22.6	42.0857	12.3	22.9	0
379		1	14.1081	60.7	1.661	166.1	12.3333	-1.77481	25	41.1862	14.9	24.5	0
380		8	12.4079	46.6	1.625	162.5	11.9167	-0.491273	20.6	44.206	8.4	18	0
381		6	12.8679	56.7	1.625	162.5	12.75	-0.117899	24.6	43.3862	11.5	20.3	0
382		3	13.7741	54.5	1.643	164.3	15.5833	1.80921	23.9	43.8532	11.2	20.5	0
383		7	12.7556	50.8	1.59	159	12.5833	-0.172313	23	45.2756	8.6	17	0
384		3	13.7057	55.6	1.708	170.8	14.25	0.544319	25.1	45.1439	9.3	16.7	0
385		5	13.2375	42	1.515	151.5	12.4167	-0.820842	18.9	45	6.4	15.1	0
386		7	12.7447	67.7	1.596	159.6	13	0.255305	23.3	34.4165	24.7	36.5	0
387		6	13.0431	61.3	1.563	156.3	12.3333	-0.709788	22.9	37.3573	19.2	31.3	0
388		1	14.2122	64.6	1.524	152.4	14.4167	0.204483	21.4	33.1269	25.2	39	0
389		6	12.9117	60.5	1.616	161.6	11.75	-1.1617	24.1	39.8347	16.3	27	0
390		7	12.668	40.1	1.576	157.6	11.8333	-0.834702	17.4	43.3915	7	17.4	0
391		5	13.3498	71.6	1.626	162.6	12	-1.34976	26.5	37.0112	23.4	32.7	0
392		5	13.1855	60.4	1.58	158	12.4167	-0.768823	24	39.7351	16.7	27.6	0
393		5	13.128	51.3	1.555	155.5	12.5	-0.627995	20.7	40.3509	12.7	24.9	0
394		6	13.0021	58.2	1.588	158.8	12.9167	-0.0853867	24	41.2371	14.3	24.6	0
395		7	12.6215	81.6	1.664	166.4	13.1667	0.545175	27.7	33.9461	31.1	38.1	0
396		8	12.5147	67.8	1.675	167.5	13	0.485284	25.4	37.4631	21.5	31.8	0
397		1	14.1574	68.9	1.72	172	14.3333	0.175907	26.6	38.6067	20.4	29.7	0
398		3	13.7796	62.4	1.674	167.4	13.75	-0.029603	28.6	45.8333	11.1	17.8	0
399		4	13.5086	45.2	1.673	167.3	12.75	-0.758556	20.7	45.7965	6.5	14.3	0
400		4	13.4894	56.8	1.738	173.8	12.6667	-0.822724	24.8	43.662	11.1	19.5	0
401		3	13.7741	69.6	1.733	173.3	15.0833	1.30921	26.7	38.3621	20.5	29.5	0
402		4	13.4237	52.5	1.634	163.4	13.4167	-0.00701574	23.5	44.7619	9.3	17.8	0
403		5	13.1253	51.8	1.702	170.2	12.5	-0.625257	23.6	45.5598	8.1	15.6	0
404		4	13.5989	50.9	1.607	160.7	13.9167	0.317762	23.4	45.9725	8.5	16.8	0
405		5	13.1964	60.6	1.678	167.8	13.75	0.553559	26	42.9043	13.5	22.3	0
406		2	13.922	53.4	1.526	152.6	13.75	-0.171971	22.3	41.7603	12.5	23.5	0
407		2	14.0315	66.4	1.639	163.9	14.0833	0.051848	25.6	38.5542	19.7	29.6	0
408		2	13.9329	70.7	1.638	163.8	14.25	0.317077	25.8	36.4922	23.4	33.1	0
409		1	14.3107	46.1	1.555	155.5	14.25	-0.0607461	20	43.3839	9.2	20	0
410		4	13.588	44.2	1.565	156.5	13.0833	-0.50462	20.4	46.1538	6.5	14.8	0
411		5	13.2211	54	1.636	163.6	12.4167	-0.804415	23.5	43.5185	10.8	20	0
412		6	12.9938	36.1	1.526	152.6	11.0833	-1.91051	15.6	43.2133	6.2	17.1	0
413		1	14.2286	75.3	1.718	171.8	13.8333	-0.395277	29	38.5126	23.1	30.7	0
414		1	14.1629	62.6	1.61	161	13.9167	-0.246235	26.3	42.0128	15.2	24.2	0
415		4	13.399	52.8	1.602	160.2	12.25	-1.14904	23.4	44.3182	10.2	19.3	0
416		4	13.473	62.5	1.62	162	13.5833	0.11037	25	40	17	27.2	0
417		6	12.9637	58.5	1.645	164.5	13.0833	0.11961	26	44.4444	11.8	20.2	0
418		6	13.0815	59.7	1.608	160.8	13.5833	0.501882	26.6	44.5561	12.1	20.2	0
419		7	12.8104	53.3	1.648	164.8	12.6667	-0.143737	25	46.9043	7.7	14.5	0
420		7	12.7748	55.3	1.694	169.4	13.5	0.725188	25.2	45.5696	9.8	17.7	0
421		5	13.3498	66.6	1.665	166.5	13.9167	0.566906	28.7	43.0931	14.6	21.9	0
422		6	13.1006	51.3	1.638	163.8	12.5	-0.600616	22.9	44.6394	9.6	18.7	0
423		5	13.2977	37.8	1.537	153.7	11.5	-1.79774	17.5	46.2963	4.9	13	0
424		6	13.117	63	1.647	164.7	12.6667	-0.450376	27.5	43.6508	13.7	21.8	0
425		6	13.0267	57.2	1.731	173.1	12.9167	-0.110027	27.2	47.5524	8.1	14.1	0
426		6	13.0869	52.9	1.623	162.3	11.75	-1.33693	23	43.4783	11.1	20.9	0
427		6	13.117	56.3	1.703	170.3	12.5833	-0.53371	26.7	47.4245	7.8	13.9	0
428		6	13.0075	40.2	1.552	155.2	12.4167	-0.590862	19.3	48.01	4.4	11	0
429		7	12.7392	67.2	1.785	178.5	14.25	1.51078	28.9	43.006	14.3	21.3	0
430		5	13.2512	45.5	1.584	158.4	11.5	-1.7512	20.6	45.2747	7.9	17.4	0
431		6	13.1417	42.9	1.616	161.6	11.8333	-1.30835	19.5	45.4545	6.5	15.2	0
432		8	12.6188	53.4	1.578	157.8	12.5	-0.118754	22	41.1985	13.2	24.8	0
433		7	12.835	80.6	1.705	170.5	13.6667	0.831622	30.4	37.7171	26	32.2	0
434		6	13.0212	58.1	1.636	163.6	13.3333	0.312115	25.1	43.2014	12.7	21.9	0
435		4	13.5086	50.9	1.622	162.2	14.0833	0.574778	22.1	43.4185	10	19.7	0
436		7	12.7228	39.8	1.53	153	11.4167	-1.30613	19.1	47.9899	4.1	10.4	0
437		6	12.9774	55.1	1.581	158.1	11.5833	-1.39408	21.8	39.5644	14.9	27.1	0
438		6	12.9117	54.4	1.519	151.9	12.0833	-0.828371	19.9	36.5809	17.5	32.2	0
439		8	12.4298	61.8	1.642	164.2	13	0.570157	26.2	42.3948	14.7	23.8	0
440		7	12.8214	52.9	1.648	164.8	12.4167	-0.404689	22.6	42.7221	11.1	20.9	0
441		8	12.5284	51.4	1.578	157.8	12	-0.528405	21.5	41.8288	12.1	23.5	0
442		7	12.6461	39	1.513	151.3	11.5	-1.14613	16.8	43.0769	7.2	18.5	0
443		7	12.7639	53.6	1.59	159	12.5	-0.26386	21.2	39.5522	14.3	26.7	0
444		6	13.0705	52.6	1.645	164.5	12.75	-0.3205	24.1	45.8175	8.3	15.8	0
445		6	13.0842	48.9	1.642	164.2	11.5833	-1.50086	22.1	45.1943	7.9	16.1	0
446		5	13.1773	48.5	1.531	153.1	12.6667	-0.510609	21.4	44.1237	9.2	19.1	0
447		5	13.3306	41	1.596	159.6	11.0833	-2.24726	18.1	44.1463	7	17.2	0
448		4	13.4702	49.2	1.603	160.3	12.25	-1.22023	21.7	44.1057	9	18.4	0
449		2	14.0068	62.9	1.628	162.8	15.0833	1.07649	26.9	42.7663	14.2	22.6	0
450		4	13.5797	66.1	1.629	162.9	14.8333	1.25359	26.1	39.4856	19.3	29.2	0
451		1	14.1629	48.3	1.605	160.5	13.5833	-0.579569	22.6	46.7909	6.5	13.4	0
452		2	14.026	56	1.672	167.2	15.5	1.47399	25.7	45.8929	8.9	15.9	0
453		2	13.9138	71.2	1.638	163.8	13.25	-0.663758	25.8	36.236	24.3	34.2	0
454		5	13.3443	54.7	1.661	166.1	13.25	-0.0942847	24	43.8757	11	20.2	0
455		1	14.3135	61.4	1.598	159.8	13.5	-0.813484	26.6	43.3225	13.3	21.6	0
456		1	14.1766	63.5	1.651	165.1	13.9167	-0.259925	28.7	45.1969	12	18.8	0
457		3	13.7413	54.5	1.719	171.9	14.4167	0.675394	26.4	48.4404	6.4	11.8	0
458		6	12.9528	57.4	1.616	161.6	13	0.0472279	21.3	37.108	17.7	30.8	0
459		8	12.6407	42.3	1.556	155.6	12.5	-0.140657	19.9	47.0449	5.5	13	0
460		6	12.9446	46.5	1.625	162.5	11.4167	-1.52789	21.8	46.8817	6.1	13.2	0
461		4	13.629	45.1	1.632	163.2	12.5833	-1.04569	20.1	44.5676	7.6	16.9	0
462		3	13.848	58.8	1.646	164.6	14.25	0.401951	25.6	43.5374	11.5	19.6	0
463		1	14.3901	78.4	1.719	171.9	14.75	0.359856	29.2	37.2449	26	33.2	0
464		3	13.859	61.7	1.685	168.5	15	1.141	26.5	42.9498	13.7	22.2	0
465		2	13.9165	50	1.616	161.6	14.4167	0.500171	20.4	40.8	11.7	23.4	0
466		3	13.6564	48.5	1.59	159	12.9167	-0.739733	21	43.299	9.6	19.8	0
467		2	14.1054	60.5	1.65	165	15.1667	1.06126	24.6	40.6612	15.8	26.1	0
468		3	13.7769	49.6	1.598	159.8	14.3333	0.556468	23.1	46.5726	7.4	15	0
469		2	14.1164	54	1.599	159.9	13.4167	-0.699692	21.5	39.8148	14.2	26.4	0
470		7	12.8953	70.9	1.688	168.8	13.5833	0.688056	28.9	40.7616	18.4	26	0
471		6	13.0185	64.3	1.658	165.8	13.4167	0.398186	28	43.5459	14.1	22	0
472		8	12.6461	55.4	1.6	160	13.6667	1.02053	24.5	44.2238	11.1	20	0
473		7	12.6543	60.8	1.595	159.5	14.0833	1.42899	24.4	40.1316	16.3	26.9	0
474		6	13.0568	63.7	1.651	165.1			25.4	39.8744	17.4	27.4	0
475		7	12.7337	46.5	1.643	164.3	12.4167	-0.317077	22.6	48.6022	4.9	10.6	0
476		7	12.7556	58	1.583	158.3	12.6667	-0.0889802	23.3	40.1724	15.1	26.1	0
477		6	12.9884	43.5	1.587	158.7	13.0833	0.0949692	20.6	47.3563	5.4	12.4	0
478		5	13.3525	75.9	1.683	168.3	13	-0.352498	29.3	38.6034	22.9	30.2	0
479		6	13.0376	57.4	1.575	157.5	13.3333	0.295688	22.3	38.8502	16.6	28.9	0
480		4	13.588	65.9	1.652	165.2	15.3333	1.74538	29	44.0061	14	21.2	0
481		4	13.6482	62.1	1.72	172	13.5	-0.148186	27.9	44.9275	11.7	18.8	0
482		2	14.1164	60	1.555	155.5	14.5	0.383641	24	40	16.7	27.8	0
483		3	13.7358	62.5	1.712	171.2	14.6667	0.930869	27	43.2	13	20.9	0
484		2	13.9713	42.5	1.585	158.5	14.25	0.278747	18.3	43.0588	8	18.9	0
485		2	13.922	50.2	1.577	157.7	12.9167	-1.0053	22.8	45.4183	8.8	17.5	0
486		3	13.7331	59.3	1.556	155.6	14.1667	0.433607	22.5	37.9427	18.2	30.7	0
487		3	13.8891	52.7	1.676	167.6	13.0833	-0.805784	22.8	43.2638	10.7	20.3	0
488		4	13.4182	46.8	1.578	157.8	12.0833	-1.33487	19.6	41.8803	10.3	22.1	0
489		4	13.6591	55.6	1.726	172.6	13.6667	0.00752909	24.1	43.3453	11.1	20	0
490		2	14.1437	74.1	1.625	162.5	15.25	1.10626	25.6	34.5479	26.8	36.3	0
491		1	14.2368	64	1.652	165.2	13.3333	-0.903491	24.8	38.75	18.8	29.4	0
492		7	12.8022	57.3	1.714	171.4	14.1667	1.36448	24.6	42.9319	12.3	21.5	0
493		6	13.0705	54.6	1.54	154	12.1667	-0.903833	21.5	39.3773	15.4	28.1	0
494		7	12.7584	46	1.618	161.8	12.5	-0.258385	21.4	46.5217	6.4	14	0
495		7	12.909	45.5	1.597	159.7	12.75	-0.158966	21.3	46.8132	6.3	13.8	0
496		7	12.7201	56.6	1.687	168.7	14.0833	1.36328	23.6	41.6961	13.5	23.9	0
497		6	13.1034	56.6	1.723	172.3	12.9167	-0.186687	23.7	41.8728	12.6	22.2	0
498		5	13.3306	54	1.58	158	12.8333	-0.497262	22.1	40.9259	13.4	24.7	0
499		6	13.128	58.5	1.563	156.3	13.5833	0.455339	23.2	39.6581	16	27.3	0
500		8	12.5722	50.7	1.684	168.4	13.3333	0.761123	23.8	46.9428	6.6	13	0
501		8	12.5695	39	1.511	151.1	11.5833	-0.98614	17.5	44.8718	6	15.4	0
502	10	6	12.564	71.25	1.59	159	12.75	0.186003	22.63	31.7614	29.6	41.44	1	0
503	10	7	12.3395	95.23	1.705	170.5	13.3333	0.99	31.57	33.1513	38.1	40.04	1	0
504	10	6	12.4873	39.78	1.447	144.7	11.3333	-1.154	17.16	43.1373	7	17.6	1	1	0
505	10	1	13.7221	106.94	1.683	168.3	14.1667	0.444559	36.97	34.5708	42	39.32	1	0
506	10	2	13.4538	75.78	1.61	161	12.3333	-1.12047	24.24	31.9873	31.3	41.29	1	0
507	10	7	12.3094	33.33	1.43	143	10.6667	-1.64271	14.98	44.9445	4.9	14.68	1	0
508	10	1	13.64	75.84	1.681	168.1	15.8333	2.19336	33.95	44.7653	15.8	20.95	1	1	1
509	10	1	13.7194	69.21	1.613	161.3	16.3333	2.61396	30.09	43.4764	15.7	22.7	1	1	1
510	10	2	13.6099	53.47	1.655	165.5	16	2.39014	24.8	46.3811	8.2	15.34	1	1	1
511	10	2	13.5606	72.93	1.677	167.7	16.0833	2.52276	28.59	39.202	21.5	29.57	1	0
512	10	1	13.8261	57.04	1.7	170	16.0833	2.25719	23.35	40.9362	13.8	24.28	1	1	0
513	10	3	13.2621	95.87	1.661	166.1	14	0.737851	30.84	32.1686	40.3	41.96	1	0
514	10	1	13.8782	80.2	1.747	174.7	16.25	2.37183	31.6	39.4015	23.5	29.3	1	1	1
515	10	1	13.8207	59	1.676	167.6	15.9167	2.096	25.5	43.2203	12.6	21.4	1	0
516	10	3	13.2704	90.4	1.718	171.8	12.5	-0.770363	29.9	33.0752	36.1	39.9	0
517	10	1	13.7495	73.3	1.582	158.2	14	0.250513	23.5	32.06	30.5	41.7	0
518	10	6	12.6735	87.1	1.648	164.8			30.9	35.4765	32.4	37.2	1	1	1
519	10	6	12.6489	38.6	1.437	143.7	12.8333	0.184463	16.9	43.7824	6.8	17.7	0
520	10	1	14.1081	59	1.707	170.7	11.1667	-2.94148	26.9	45.5932	10.3	17.5	0
521	10	1	14.1821	69.9	1.697	169.7	17.3333	3.15127	29	41.4878	17.3	24.7	0
522	10	3	13.6728	84.5	1.632	163.2	15.75	2.07717	26.1	30.8876	37.4	44.3	0
523	10	7	12.7009	96	1.67	167	13.25	0.54911	28	29.1667	45.8	47.8	0
524	10	6	13.0678	84.8	1.631	163.1	13.1667	0.0989049	30.8	36.3208	29.9	35.3	0
525	10	6	12.9802	84.4	1.673	167.3	13.75	0.769849	29.5	34.9526	31.3	37.1	0
526	10	2	13.9521	56.8	1.583	158.3	16	2.04791	24.6	43.3099	12	21.2	0
527	10	3	13.6646	61.6	1.577	157.7	16.25	2.58539	26.1	42.3701	14.6	23.6	0
528	10	2	13.9658	67.1	1.694	169.4	16.25	2.28422	29.2	43.5171	14.6	21.8	0
529	10	1	14.3381	52.4	1.649	164.9	16.3333	1.99521	22.4	42.7481	11.1	21.2	0
530	10	3	13.7002	52.7	1.584	158.4	16.25	2.54979	23.9	45.351	8.7	16.5	0
